# Supplementary material for: Evaluating genetic-ancestry inference from single-cell RNA-seq data
Source: bioRxiv. 2025 Mar 28:2025.03.25.645175. Preprint. [Version 1] doi: 10.1101/2025.03.25.645175 (PMC11974901; doi:10.1101/2025.03.25.645175)
Supplement: Supplement 2 [file media-2.xlsx]

## Sheet: supp_table_1
IID	Genetic-ancestry	Population
HG00096	European	gbr
HG00097	European	gbr
HG00099	European	gbr
HG00100	European	gbr
HG00101	European	gbr
HG00102	European	gbr
HG00103	European	gbr
HG00105	European	gbr
HG00106	European	gbr
HG00107	European	gbr
HG00108	European	gbr
HG00109	European	gbr
HG00110	European	gbr
HG00111	European	gbr
HG00112	European	gbr
HG00113	European	gbr
HG00114	European	gbr
HG00115	European	gbr
HG00116	European	gbr
HG00117	European	gbr
HG00118	European	gbr
HG00119	European	gbr
HG00120	European	gbr
HG00121	European	gbr
HG00122	European	gbr
HG00123	European	gbr
HG00125	European	gbr
HG00126	European	gbr
HG00127	European	gbr
HG00128	European	gbr
HG00129	European	gbr
HG00130	European	gbr
HG00131	European	gbr
HG00132	European	gbr
HG00133	European	gbr
HG00136	European	gbr
HG00137	European	gbr
HG00138	European	gbr
HG00139	European	gbr
HG00140	European	gbr
HG00141	European	gbr
HG00142	European	gbr
HG00143	European	gbr
HG00145	European	gbr
HG00146	European	gbr
HG00148	European	gbr
HG00149	European	gbr
HG00150	European	gbr
HG00151	European	gbr
HG00155	European	gbr
HG00157	European	gbr
HG00158	European	gbr
HG00159	European	gbr
HG00160	European	gbr
HG00171	European	fin
HG00173	European	fin
HG00174	European	fin
HG00176	European	fin
HG00177	European	fin
HG00178	European	fin
HG00179	European	fin
HG00180	European	fin
HG00182	European	fin
HG00183	European	fin
HG00185	European	fin
HG00186	European	fin
HG00187	European	fin
HG00188	European	fin
HG00189	European	fin
HG00190	European	fin
HG00231	European	gbr
HG00232	European	gbr
HG00233	European	gbr
HG00234	European	gbr
HG00235	European	gbr
HG00236	European	gbr
HG00237	European	gbr
HG00238	European	gbr
HG00239	European	gbr
HG00240	European	gbr
HG00242	European	gbr
HG00243	European	gbr
HG00244	European	gbr
HG00245	European	gbr
HG00246	European	gbr
HG00250	European	gbr
HG00251	European	gbr
HG00252	European	gbr
HG00253	European	gbr
HG00254	European	gbr
HG00255	European	gbr
HG00256	European	gbr
HG00257	European	gbr
HG00258	European	gbr
HG00259	European	gbr
HG00260	European	gbr
HG00261	European	gbr
HG00262	European	gbr
HG00263	European	gbr
HG00264	European	gbr
HG00265	European	gbr
HG00266	European	fin
HG00267	European	fin
HG00268	European	fin
HG00269	European	fin
HG00271	European	fin
HG00272	European	fin
HG00273	European	fin
HG00274	European	fin
HG00275	European	fin
HG00276	European	fin
HG00278	European	fin
HG00280	European	fin
HG00281	European	fin
HG00282	European	fin
HG00284	European	fin
HG00285	European	fin
HG00288	European	fin
HG00290	European	fin
HG00304	European	fin
HG00306	European	fin
HG00308	European	fin
HG00309	European	fin
HG00310	European	fin
HG00311	European	fin
HG00313	European	fin
HG00315	European	fin
HG00318	European	fin
HG00319	European	fin
HG00320	European	fin
HG00321	European	fin
HG00323	European	fin
HG00324	European	fin
HG00325	European	fin
HG00326	European	fin
HG00327	European	fin
HG00328	European	fin
HG00329	European	fin
HG00330	European	fin
HG00331	European	fin
HG00332	European	fin
HG00334	European	fin
HG00335	European	fin
HG00336	European	fin
HG00337	European	fin
HG00338	European	fin
HG00339	European	fin
HG00342	European	fin
HG00343	European	fin
HG00345	European	fin
HG00346	European	fin
HG00349	European	fin
HG00351	European	fin
HG00353	European	fin
HG00355	European	fin
HG00356	European	fin
HG00357	European	fin
HG00358	European	fin
HG00360	European	fin
HG00362	European	fin
HG00364	European	fin
HG00365	European	fin
HG00366	European	fin
HG00367	European	fin
HG00368	European	fin
HG00369	European	fin
HG00371	European	fin
HG00372	European	fin
HG00373	European	fin
HG00375	European	fin
HG00376	European	fin
HG00378	European	fin
HG00379	European	fin
HG00381	European	fin
HG00382	European	fin
HG00383	European	fin
HG00384	European	fin
HG00404	East Asia	chs
HG00406	East Asia	chs
HG00407	East Asia	chs
HG00408	East Asia	chs
HG00409	East Asia	chs
HG00410	East Asia	chs
HG00418	East Asia	chs
HG00419	East Asia	chs
HG00420	East Asia	chs
HG00421	East Asia	chs
HG00422	East Asia	chs
HG00423	East Asia	chs
HG00427	East Asia	chs
HG00428	East Asia	chs
HG00429	East Asia	chs
HG00436	East Asia	chs
HG00437	East Asia	chs
HG00438	East Asia	chs
HG00442	East Asia	chs
HG00443	East Asia	chs
HG00444	East Asia	chs
HG00445	East Asia	chs
HG00446	East Asia	chs
HG00447	East Asia	chs
HG00448	East Asia	chs
HG00449	East Asia	chs
HG00450	East Asia	chs
HG00457	East Asia	chs
HG00458	East Asia	chs
HG00459	East Asia	chs
HG00463	East Asia	chs
HG00464	East Asia	chs
HG00465	East Asia	chs
HG00472	East Asia	chs
HG00473	East Asia	chs
HG00474	East Asia	chs
HG00475	East Asia	chs
HG00476	East Asia	chs
HG00477	East Asia	chs
HG00478	East Asia	chs
HG00479	East Asia	chs
HG00480	East Asia	chs
HG00500	East Asia	chs
HG00501	East Asia	chs
HG00502	East Asia	chs
HG00524	East Asia	chs
HG00525	East Asia	chs
HG00526	East Asia	chs
HG00530	East Asia	chs
HG00531	East Asia	chs
HG00532	East Asia	chs
HG00533	East Asia	chs
HG00534	East Asia	chs
HG00535	East Asia	chs
HG00536	East Asia	chs
HG00537	East Asia	chs
HG00538	East Asia	chs
HG00542	East Asia	chs
HG00543	East Asia	chs
HG00544	East Asia	chs
HG00556	East Asia	chs
HG00557	East Asia	chs
HG00558	East Asia	chs
HG00559	East Asia	chs
HG00560	East Asia	chs
HG00561	East Asia	chs
HG00565	East Asia	chs
HG00566	East Asia	chs
HG00567	East Asia	chs
HG00577	East Asia	chs
HG00578	East Asia	chs
HG00579	East Asia	chs
HG00580	East Asia	chs
HG00581	East Asia	chs
HG00582	East Asia	chs
HG00583	East Asia	chs
HG00584	East Asia	chs
HG00585	East Asia	chs
HG00589	East Asia	chs
HG00590	East Asia	chs
HG00591	East Asia	chs
HG00592	East Asia	chs
HG00593	East Asia	chs
HG00594	East Asia	chs
HG00595	East Asia	chs
HG00596	East Asia	chs
HG00597	East Asia	chs
HG00598	East Asia	chs
HG00599	East Asia	chs
HG00607	East Asia	chs
HG00608	East Asia	chs
HG00609	East Asia	chs
HG00610	East Asia	chs
HG00611	East Asia	chs
HG00612	East Asia	chs
HG00613	East Asia	chs
HG00614	East Asia	chs
HG00615	East Asia	chs
HG00619	East Asia	chs
HG00620	East Asia	chs
HG00621	East Asia	chs
HG00622	East Asia	chs
HG00623	East Asia	chs
HG00625	East Asia	chs
HG00626	East Asia	chs
HG00627	East Asia	chs
HG00628	East Asia	chs
HG00629	East Asia	chs
HG00630	East Asia	chs
HG00631	East Asia	chs
HG00632	East Asia	chs
HG00634	East Asia	chs
HG00635	East Asia	chs
HG00636	East Asia	chs
HG00650	East Asia	chs
HG00651	East Asia	chs
HG00652	East Asia	chs
HG00653	East Asia	chs
HG00654	East Asia	chs
HG00655	East Asia	chs
HG00656	East Asia	chs
HG00657	East Asia	chs
HG00658	East Asia	chs
HG00662	East Asia	chs
HG00663	East Asia	chs
HG00664	East Asia	chs
HG00671	East Asia	chs
HG00672	East Asia	chs
HG00673	East Asia	chs
HG00674	East Asia	chs
HG00675	East Asia	chs
HG00683	East Asia	chs
HG00684	East Asia	chs
HG00685	East Asia	chs
HG00689	East Asia	chs
HG00690	East Asia	chs
HG00691	East Asia	chs
HG00692	East Asia	chs
HG00693	East Asia	chs
HG00694	East Asia	chs
HG00698	East Asia	chs
HG00699	East Asia	chs
HG00700	East Asia	chs
HG00701	East Asia	chs
HG00702	East Asia	chs
HG00703	East Asia	chs
HG00704	East Asia	chs
HG00705	East Asia	chs
HG00706	East Asia	chs
HG00707	East Asia	chs
HG00708	East Asia	chs
HG00709	East Asia	chs
HG00717	East Asia	chs
HG00728	East Asia	chs
HG00729	East Asia	chs
HG00759	East Asia	cdx
HG00766	East Asia	cdx
HG00844	East Asia	cdx
HG00851	East Asia	cdx
HG00864	East Asia	cdx
HG00867	East Asia	cdx
HG00879	East Asia	cdx
HG00881	East Asia	cdx
HG00956	East Asia	cdx
HG00978	East Asia	cdx
HG00982	East Asia	cdx
HG01028	East Asia	cdx
HG01029	East Asia	cdx
HG01031	East Asia	cdx
HG01046	East Asia	cdx
HG01334	European	gbr
HG01500	European	ibs
HG01501	European	ibs
HG01502	European	ibs
HG01503	European	ibs
HG01504	European	ibs
HG01505	European	ibs
HG01506	European	ibs
HG01507	European	ibs
HG01508	European	ibs
HG01509	European	ibs
HG01510	European	ibs
HG01511	European	ibs
HG01512	European	ibs
HG01513	European	ibs
HG01514	European	ibs
HG01515	European	ibs
HG01516	European	ibs
HG01517	European	ibs
HG01518	European	ibs
HG01519	European	ibs
HG01520	European	ibs
HG01521	European	ibs
HG01522	European	ibs
HG01523	European	ibs
HG01524	European	ibs
HG01525	European	ibs
HG01526	European	ibs
HG01527	European	ibs
HG01528	European	ibs
HG01529	European	ibs
HG01530	European	ibs
HG01531	European	ibs
HG01536	European	ibs
HG01537	European	ibs
HG01538	European	ibs
HG01565	American	pel
HG01566	American	pel
HG01567	American	pel
HG01571	American	pel
HG01572	American	pel
HG01573	American	pel
HG01577	American	pel
HG01578	American	pel
HG01579	American	pel
HG01583	South Asia	pjl
HG01586	South Asia	pjl
HG01589	South Asia	pjl
HG01593	South Asia	pjl
HG01595	East Asia	khv
HG01596	East Asia	khv
HG01597	East Asia	khv
HG01598	East Asia	khv
HG01599	East Asia	khv
HG01600	East Asia	khv
HG01601	European	ibs
HG01602	European	ibs
HG01603	European	ibs
HG01604	European	ibs
HG01605	European	ibs
HG01606	European	ibs
HG01607	European	ibs
HG01608	European	ibs
HG01609	European	ibs
HG01610	European	ibs
HG01611	European	ibs
HG01612	European	ibs
HG01613	European	ibs
HG01614	European	ibs
HG01615	European	ibs
HG01616	European	ibs
HG01617	European	ibs
HG01618	European	ibs
HG01619	European	ibs
HG01620	European	ibs
HG01621	European	ibs
HG01622	European	ibs
HG01623	European	ibs
HG01624	European	ibs
HG01625	European	ibs
HG01626	European	ibs
HG01627	European	ibs
HG01628	European	ibs
HG01629	European	ibs
HG01630	European	ibs
HG01631	European	ibs
HG01632	European	ibs
HG01633	European	ibs
HG01667	European	ibs
HG01668	European	ibs
HG01669	European	ibs
HG01670	European	ibs
HG01671	European	ibs
HG01672	European	ibs
HG01673	European	ibs
HG01674	European	ibs
HG01675	European	ibs
HG01676	European	ibs
HG01677	European	ibs
HG01678	European	ibs
HG01679	European	ibs
HG01680	European	ibs
HG01681	European	ibs
HG01682	European	ibs
HG01684	European	ibs
HG01685	European	ibs
HG01686	European	ibs
HG01687	European	ibs
HG01694	European	ibs
HG01695	European	ibs
HG01696	European	ibs
HG01697	European	ibs
HG01698	European	ibs
HG01699	European	ibs
HG01700	European	ibs
HG01701	European	ibs
HG01702	European	ibs
HG01703	European	ibs
HG01704	European	ibs
HG01705	European	ibs
HG01706	European	ibs
HG01707	European	ibs
HG01708	European	ibs
HG01709	European	ibs
HG01710	European	ibs
HG01711	European	ibs
HG01746	European	ibs
HG01747	European	ibs
HG01748	European	ibs
HG01755	European	ibs
HG01756	European	ibs
HG01757	European	ibs
HG01761	European	ibs
HG01762	European	ibs
HG01763	European	ibs
HG01765	European	ibs
HG01766	European	ibs
HG01767	European	ibs
HG01768	European	ibs
HG01770	European	ibs
HG01771	European	ibs
HG01772	European	ibs
HG01773	European	ibs
HG01774	European	ibs
HG01775	European	ibs
HG01779	European	ibs
HG01780	European	ibs
HG01781	European	ibs
HG01782	European	ibs
HG01783	European	ibs
HG01784	European	ibs
HG01785	European	ibs
HG01786	European	ibs
HG01789	European	gbr
HG01790	European	gbr
HG01791	European	gbr
HG01794	East Asia	cdx
HG01795	East Asia	cdx
HG01796	East Asia	cdx
HG01797	East Asia	cdx
HG01798	East Asia	cdx
HG01799	East Asia	cdx
HG01800	East Asia	cdx
HG01801	East Asia	cdx
HG01802	East Asia	cdx
HG01804	East Asia	cdx
HG01805	East Asia	cdx
HG01806	East Asia	cdx
HG01808	East Asia	cdx
HG01809	East Asia	cdx
HG01810	East Asia	cdx
HG01811	East Asia	cdx
HG01812	East Asia	cdx
HG01813	East Asia	cdx
HG01815	East Asia	cdx
HG01816	East Asia	cdx
HG01817	East Asia	cdx
HG01840	East Asia	khv
HG01841	East Asia	khv
HG01842	East Asia	khv
HG01843	East Asia	khv
HG01844	East Asia	khv
HG01845	East Asia	khv
HG01846	East Asia	khv
HG01847	East Asia	khv
HG01848	East Asia	khv
HG01849	East Asia	khv
HG01850	East Asia	khv
HG01851	East Asia	khv
HG01852	East Asia	khv
HG01853	East Asia	khv
HG01855	East Asia	khv
HG01857	East Asia	khv
HG01858	East Asia	khv
HG01859	East Asia	khv
HG01860	East Asia	khv
HG01861	East Asia	khv
HG01862	East Asia	khv
HG01863	East Asia	khv
HG01864	East Asia	khv
HG01865	East Asia	khv
HG01866	East Asia	khv
HG01867	East Asia	khv
HG01868	East Asia	khv
HG01869	East Asia	khv
HG01870	East Asia	khv
HG01871	East Asia	khv
HG01872	East Asia	khv
HG01873	East Asia	khv
HG01874	East Asia	khv
HG01878	East Asia	khv
HG01879	Africa	acb
HG01881	Africa	acb
HG01882	Africa	acb
HG01883	Africa	acb
HG01885	Africa	acb
HG01886	Africa	acb
HG01887	Africa	acb
HG01888	Africa	acb
HG01892	American	pel
HG01893	American	pel
HG01894	Africa	acb
HG01895	Africa	acb
HG01896	Africa	acb
HG01897	Africa	acb
HG01898	American	pel
HG01912	Africa	acb
HG01914	Africa	acb
HG01915	Africa	acb
HG01916	Africa	acb
HG01920	American	pel
HG01921	American	pel
HG01922	American	pel
HG01923	American	pel
HG01924	American	pel
HG01925	American	pel
HG01926	American	pel
HG01927	American	pel
HG01928	American	pel
HG01932	American	pel
HG01933	American	pel
HG01934	American	pel
HG01935	American	pel
HG01936	American	pel
HG01937	American	pel
HG01938	American	pel
HG01939	American	pel
HG01940	American	pel
HG01941	American	pel
HG01942	American	pel
HG01943	American	pel
HG01944	American	pel
HG01945	American	pel
HG01946	American	pel
HG01947	American	pel
HG01948	American	pel
HG01949	American	pel
HG01950	American	pel
HG01951	American	pel
HG01952	American	pel
HG01953	American	pel
HG01954	American	pel
HG01955	American	pel
HG01956	Africa	acb
HG01958	Africa	acb
HG01959	Africa	acb
HG01960	Africa	acb
HG01961	American	pel
HG01965	American	pel
HG01967	American	pel
HG01968	American	pel
HG01969	American	pel
HG01970	American	pel
HG01971	American	pel
HG01972	American	pel
HG01973	American	pel
HG01974	American	pel
HG01975	American	pel
HG01976	American	pel
HG01977	American	pel
HG01978	American	pel
HG01979	American	pel
HG01980	American	pel
HG01981	American	pel
HG01982	American	pel
HG01983	American	pel
HG01984	American	pel
HG01985	Africa	acb
HG01986	Africa	acb
HG01987	Africa	acb
HG01988	Africa	acb
HG01989	Africa	acb
HG01990	Africa	acb
HG01991	American	pel
HG01992	American	pel
HG01993	American	pel
HG01997	American	pel
HG01998	American	pel
HG02002	American	pel
HG02003	American	pel
HG02004	American	pel
HG02006	American	pel
HG02008	American	pel
HG02009	Africa	acb
HG02010	Africa	acb
HG02011	Africa	acb
HG02012	Africa	acb
HG02013	Africa	acb
HG02014	Africa	acb
HG02015	East Asia	khv
HG02016	East Asia	khv
HG02017	East Asia	khv
HG02018	East Asia	khv
HG02019	East Asia	khv
HG02020	East Asia	khv
HG02023	East Asia	khv
HG02024	East Asia	khv
HG02025	East Asia	khv
HG02026	East Asia	khv
HG02027	East Asia	khv
HG02028	East Asia	khv
HG02029	East Asia	khv
HG02030	East Asia	khv
HG02031	East Asia	khv
HG02032	East Asia	khv
HG02035	East Asia	khv
HG02040	East Asia	khv
HG02047	East Asia	khv
HG02048	East Asia	khv
HG02049	East Asia	khv
HG02050	East Asia	khv
HG02051	Africa	acb
HG02052	Africa	acb
HG02053	Africa	acb
HG02054	Africa	acb
HG02055	Africa	acb
HG02056	East Asia	khv
HG02057	East Asia	khv
HG02058	East Asia	khv
HG02064	East Asia	khv
HG02067	East Asia	khv
HG02071	East Asia	khv
HG02072	East Asia	khv
HG02073	East Asia	khv
HG02074	East Asia	khv
HG02075	East Asia	khv
HG02076	East Asia	khv
HG02077	East Asia	khv
HG02078	East Asia	khv
HG02079	East Asia	khv
HG02080	East Asia	khv
HG02081	East Asia	khv
HG02082	East Asia	khv
HG02083	East Asia	khv
HG02084	East Asia	khv
HG02085	East Asia	khv
HG02086	East Asia	khv
HG02087	East Asia	khv
HG02088	East Asia	khv
HG02089	American	pel
HG02090	American	pel
HG02091	American	pel
HG02095	Africa	acb
HG02102	American	pel
HG02104	American	pel
HG02105	American	pel
HG02106	American	pel
HG02107	Africa	acb
HG02108	Africa	acb
HG02111	Africa	acb
HG02113	East Asia	khv
HG02116	East Asia	khv
HG02120	East Asia	khv
HG02121	East Asia	khv
HG02122	East Asia	khv
HG02126	East Asia	khv
HG02127	East Asia	khv
HG02128	East Asia	khv
HG02129	East Asia	khv
HG02130	East Asia	khv
HG02131	East Asia	khv
HG02132	East Asia	khv
HG02133	East Asia	khv
HG02134	East Asia	khv
HG02135	East Asia	khv
HG02136	East Asia	khv
HG02137	East Asia	khv
HG02138	East Asia	khv
HG02139	East Asia	khv
HG02140	East Asia	khv
HG02141	East Asia	khv
HG02142	East Asia	khv
HG02143	Africa	acb
HG02144	Africa	acb
HG02145	Africa	acb
HG02146	American	pel
HG02147	American	pel
HG02148	American	pel
HG02150	American	pel
HG02151	East Asia	cdx
HG02152	East Asia	cdx
HG02153	East Asia	cdx
HG02154	East Asia	cdx
HG02155	East Asia	cdx
HG02156	East Asia	cdx
HG02164	East Asia	cdx
HG02165	East Asia	cdx
HG02166	East Asia	cdx
HG02178	East Asia	cdx
HG02179	East Asia	cdx
HG02180	East Asia	cdx
HG02181	East Asia	cdx
HG02182	East Asia	cdx
HG02184	East Asia	cdx
HG02185	East Asia	cdx
HG02186	East Asia	cdx
HG02187	East Asia	cdx
HG02188	East Asia	cdx
HG02190	East Asia	cdx
HG02215	European	gbr
HG02219	European	ibs
HG02220	European	ibs
HG02221	European	ibs
HG02222	European	ibs
HG02223	European	ibs
HG02224	European	ibs
HG02225	European	ibs
HG02229	European	ibs
HG02230	European	ibs
HG02231	European	ibs
HG02235	European	ibs
HG02236	European	ibs
HG02237	European	ibs
HG02238	European	ibs
HG02239	European	ibs
HG02240	European	ibs
HG02250	East Asia	cdx
HG02252	American	pel
HG02253	American	pel
HG02255	Africa	acb
HG02256	Africa	acb
HG02257	Africa	acb
HG02258	Africa	acb
HG02262	American	pel
HG02265	American	pel
HG02266	American	pel
HG02271	American	pel
HG02272	American	pel
HG02273	American	pel
HG02274	American	pel
HG02275	American	pel
HG02277	American	pel
HG02278	American	pel
HG02279	American	pel
HG02280	Africa	acb
HG02281	Africa	acb
HG02282	Africa	acb
HG02284	Africa	acb
HG02285	American	pel
HG02286	American	pel
HG02287	American	pel
HG02291	American	pel
HG02292	American	pel
HG02293	American	pel
HG02298	American	pel
HG02299	American	pel
HG02300	American	pel
HG02301	American	pel
HG02302	American	pel
HG02303	American	pel
HG02304	American	pel
HG02307	Africa	acb
HG02308	Africa	acb
HG02309	Africa	acb
HG02312	American	pel
HG02314	Africa	acb
HG02315	Africa	acb
HG02316	Africa	acb
HG02317	Africa	acb
HG02318	Africa	acb
HG02321	Africa	acb
HG02322	Africa	acb
HG02323	Africa	acb
HG02325	Africa	acb
HG02330	Africa	acb
HG02332	Africa	acb
HG02334	Africa	acb
HG02337	Africa	acb
HG02339	Africa	acb
HG02343	Africa	acb
HG02345	American	pel
HG02348	American	pel
HG02351	East Asia	cdx
HG02353	East Asia	cdx
HG02355	East Asia	cdx
HG02356	East Asia	cdx
HG02360	East Asia	cdx
HG02364	East Asia	cdx
HG02367	East Asia	cdx
HG02371	East Asia	cdx
HG02373	East Asia	cdx
HG02374	East Asia	cdx
HG02375	East Asia	cdx
HG02379	East Asia	cdx
HG02380	East Asia	cdx
HG02382	East Asia	cdx
HG02383	East Asia	cdx
HG02384	East Asia	cdx
HG02385	East Asia	cdx
HG02386	East Asia	cdx
HG02389	East Asia	cdx
HG02390	East Asia	cdx
HG02391	East Asia	cdx
HG02392	East Asia	cdx
HG02394	East Asia	cdx
HG02395	East Asia	cdx
HG02396	East Asia	cdx
HG02397	East Asia	cdx
HG02398	East Asia	cdx
HG02399	East Asia	cdx
HG02401	East Asia	cdx
HG02402	East Asia	cdx
HG02406	East Asia	cdx
HG02407	East Asia	cdx
HG02408	East Asia	cdx
HG02409	East Asia	cdx
HG02410	East Asia	cdx
HG02419	Africa	acb
HG02425	American	pel
HG02427	Africa	acb
HG02429	Africa	acb
HG02433	Africa	acb
HG02439	Africa	acb
HG02442	Africa	acb
HG02445	Africa	acb
HG02455	Africa	acb
HG02462	Africa	gwd
HG02463	Africa	gwd
HG02464	Africa	gwd
HG02465	Africa	gwd
HG02466	Africa	gwd
HG02470	Africa	acb
HG02471	Africa	acb
HG02476	Africa	acb
HG02477	Africa	acb
HG02479	Africa	acb
HG02481	Africa	acb
HG02484	Africa	acb
HG02485	Africa	acb
HG02489	Africa	acb
HG02490	South Asia	pjl
HG02491	South Asia	pjl
HG02492	South Asia	pjl
HG02493	South Asia	pjl
HG02494	South Asia	pjl
HG02495	South Asia	pjl
HG02496	Africa	acb
HG02497	Africa	acb
HG02501	Africa	acb
HG02502	Africa	acb
HG02505	Africa	acb
HG02508	Africa	acb
HG02511	Africa	acb
HG02512	East Asia	khv
HG02513	East Asia	khv
HG02514	East Asia	khv
HG02521	East Asia	khv
HG02522	East Asia	khv
HG02523	East Asia	khv
HG02524	East Asia	khv
HG02525	East Asia	khv
HG02526	East Asia	khv
HG02536	Africa	acb
HG02537	Africa	acb
HG02541	Africa	acb
HG02545	Africa	acb
HG02546	Africa	acb
HG02549	Africa	acb
HG02554	Africa	acb
HG02555	Africa	acb
HG02557	Africa	acb
HG02558	Africa	acb
HG02561	Africa	gwd
HG02562	Africa	gwd
HG02563	Africa	gwd
HG02568	Africa	gwd
HG02569	Africa	gwd
HG02570	Africa	gwd
HG02571	Africa	gwd
HG02572	Africa	gwd
HG02573	Africa	gwd
HG02574	Africa	gwd
HG02575	Africa	gwd
HG02577	Africa	acb
HG02580	Africa	acb
HG02582	Africa	gwd
HG02583	Africa	gwd
HG02584	Africa	gwd
HG02585	Africa	gwd
HG02586	Africa	gwd
HG02587	Africa	gwd
HG02588	Africa	gwd
HG02589	Africa	gwd
HG02590	Africa	gwd
HG02594	Africa	gwd
HG02595	Africa	gwd
HG02596	Africa	gwd
HG02597	South Asia	pjl
HG02600	South Asia	pjl
HG02601	South Asia	pjl
HG02602	South Asia	pjl
HG02603	South Asia	pjl
HG02604	South Asia	pjl
HG02605	South Asia	pjl
HG02610	Africa	gwd
HG02611	Africa	gwd
HG02612	Africa	gwd
HG02613	Africa	gwd
HG02614	Africa	gwd
HG02615	Africa	gwd
HG02620	Africa	gwd
HG02621	Africa	gwd
HG02622	Africa	gwd
HG02623	Africa	gwd
HG02624	Africa	gwd
HG02625	Africa	gwd
HG02628	Africa	gwd
HG02629	Africa	gwd
HG02630	Africa	gwd
HG02634	Africa	gwd
HG02635	Africa	gwd
HG02636	Africa	gwd
HG02642	Africa	gwd
HG02643	Africa	gwd
HG02644	Africa	gwd
HG02645	Africa	gwd
HG02646	Africa	gwd
HG02647	Africa	gwd
HG02648	South Asia	pjl
HG02649	South Asia	pjl
HG02650	South Asia	pjl
HG02651	South Asia	pjl
HG02652	South Asia	pjl
HG02653	South Asia	pjl
HG02654	South Asia	pjl
HG02655	South Asia	pjl
HG02656	South Asia	pjl
HG02660	South Asia	pjl
HG02661	South Asia	pjl
HG02662	South Asia	pjl
HG02666	Africa	gwd
HG02667	Africa	gwd
HG02668	Africa	gwd
HG02675	Africa	gwd
HG02676	Africa	gwd
HG02677	Africa	gwd
HG02678	Africa	gwd
HG02679	Africa	gwd
HG02680	Africa	gwd
HG02681	South Asia	pjl
HG02682	South Asia	pjl
HG02684	South Asia	pjl
HG02685	South Asia	pjl
HG02686	South Asia	pjl
HG02687	South Asia	pjl
HG02688	South Asia	pjl
HG02689	South Asia	pjl
HG02690	South Asia	pjl
HG02691	South Asia	pjl
HG02692	South Asia	pjl
HG02694	South Asia	pjl
HG02697	South Asia	pjl
HG02698	South Asia	pjl
HG02699	South Asia	pjl
HG02700	South Asia	pjl
HG02701	South Asia	pjl
HG02702	Africa	gwd
HG02703	Africa	gwd
HG02704	Africa	gwd
HG02715	Africa	gwd
HG02716	Africa	gwd
HG02717	Africa	gwd
HG02721	Africa	gwd
HG02722	Africa	gwd
HG02723	Africa	gwd
HG02724	South Asia	pjl
HG02725	South Asia	pjl
HG02726	South Asia	pjl
HG02727	South Asia	pjl
HG02728	South Asia	pjl
HG02729	South Asia	pjl
HG02731	South Asia	pjl
HG02733	South Asia	pjl
HG02734	South Asia	pjl
HG02735	South Asia	pjl
HG02736	South Asia	pjl
HG02737	South Asia	pjl
HG02738	South Asia	pjl
HG02756	Africa	gwd
HG02757	Africa	gwd
HG02759	Africa	gwd
HG02760	Africa	gwd
HG02761	Africa	gwd
HG02762	Africa	gwd
HG02763	Africa	gwd
HG02764	Africa	gwd
HG02768	Africa	gwd
HG02769	Africa	gwd
HG02770	Africa	gwd
HG02771	Africa	gwd
HG02772	Africa	gwd
HG02773	Africa	gwd
HG02774	South Asia	pjl
HG02775	South Asia	pjl
HG02776	South Asia	pjl
HG02778	South Asia	pjl
HG02780	South Asia	pjl
HG02783	South Asia	pjl
HG02784	South Asia	pjl
HG02785	South Asia	pjl
HG02786	South Asia	pjl
HG02787	South Asia	pjl
HG02788	South Asia	pjl
HG02789	South Asia	pjl
HG02790	South Asia	pjl
HG02791	South Asia	pjl
HG02792	South Asia	pjl
HG02793	South Asia	pjl
HG02794	South Asia	pjl
HG02798	Africa	gwd
HG02799	Africa	gwd
HG02800	Africa	gwd
HG02804	Africa	gwd
HG02805	Africa	gwd
HG02806	Africa	gwd
HG02807	Africa	gwd
HG02808	Africa	gwd
HG02809	Africa	gwd
HG02810	Africa	gwd
HG02811	Africa	gwd
HG02812	Africa	gwd
HG02813	Africa	gwd
HG02814	Africa	gwd
HG02815	Africa	gwd
HG02819	Africa	gwd
HG02820	Africa	gwd
HG02821	Africa	gwd
HG02836	Africa	gwd
HG02837	Africa	gwd
HG02838	Africa	gwd
HG02839	Africa	gwd
HG02840	Africa	gwd
HG02841	Africa	gwd
HG02851	Africa	gwd
HG02852	Africa	gwd
HG02853	Africa	gwd
HG02854	Africa	gwd
HG02855	Africa	gwd
HG02856	Africa	gwd
HG02860	Africa	gwd
HG02861	Africa	gwd
HG02862	Africa	gwd
HG02870	Africa	gwd
HG02871	Africa	gwd
HG02878	Africa	gwd
HG02879	Africa	gwd
HG02880	Africa	gwd
HG02881	Africa	gwd
HG02882	Africa	gwd
HG02883	Africa	gwd
HG02884	Africa	gwd
HG02885	Africa	gwd
HG02886	Africa	gwd
HG02887	Africa	gwd
HG02888	Africa	gwd
HG02889	Africa	gwd
HG02890	Africa	gwd
HG02891	Africa	gwd
HG02892	Africa	gwd
HG02895	Africa	gwd
HG02896	Africa	gwd
HG02897	Africa	gwd
HG02922	Africa	esn
HG02923	Africa	esn
HG02924	Africa	esn
HG02938	Africa	esn
HG02941	Africa	esn
HG02943	Africa	esn
HG02944	Africa	esn
HG02945	Africa	esn
HG02946	Africa	esn
HG02947	Africa	esn
HG02948	Africa	esn
HG02952	Africa	esn
HG02953	Africa	esn
HG02954	Africa	esn
HG02964	Africa	esn
HG02965	Africa	esn
HG02966	Africa	esn
HG02968	Africa	esn
HG02970	Africa	esn
HG02971	Africa	esn
HG02972	Africa	esn
HG02973	Africa	esn
HG02974	Africa	esn
HG02975	Africa	esn
HG02976	Africa	esn
HG02977	Africa	esn
HG02978	Africa	esn
HG02979	Africa	esn
HG02980	Africa	esn
HG02981	Africa	esn
HG02982	Africa	gwd
HG02983	Africa	gwd
HG02984	Africa	gwd
HG03006	South Asia	beb
HG03007	South Asia	beb
HG03008	South Asia	beb
HG03009	South Asia	beb
HG03012	South Asia	beb
HG03015	South Asia	pjl
HG03016	South Asia	pjl
HG03017	South Asia	pjl
HG03018	South Asia	pjl
HG03021	South Asia	pjl
HG03022	South Asia	pjl
HG03024	Africa	gwd
HG03025	Africa	gwd
HG03026	Africa	gwd
HG03027	Africa	gwd
HG03028	Africa	gwd
HG03029	Africa	gwd
HG03033	Africa	gwd
HG03034	Africa	gwd
HG03035	Africa	gwd
HG03039	Africa	gwd
HG03040	Africa	gwd
HG03041	Africa	gwd
HG03045	Africa	gwd
HG03046	Africa	gwd
HG03047	Africa	gwd
HG03048	Africa	gwd
HG03049	Africa	gwd
HG03050	Africa	gwd
HG03052	Africa	msl
HG03054	Africa	msl
HG03055	Africa	msl
HG03056	Africa	msl
HG03057	Africa	msl
HG03058	Africa	msl
HG03060	Africa	msl
HG03061	Africa	msl
HG03063	Africa	msl
HG03064	Africa	msl
HG03065	Africa	msl
HG03066	Africa	msl
HG03069	Africa	msl
HG03072	Africa	msl
HG03073	Africa	msl
HG03074	Africa	msl
HG03077	Africa	msl
HG03078	Africa	msl
HG03079	Africa	msl
HG03081	Africa	msl
HG03082	Africa	msl
HG03084	Africa	msl
HG03086	Africa	msl
HG03088	Africa	msl
HG03091	Africa	msl
HG03095	Africa	msl
HG03096	Africa	msl
HG03097	Africa	msl
HG03099	Africa	esn
HG03100	Africa	esn
HG03101	Africa	esn
HG03103	Africa	esn
HG03105	Africa	esn
HG03108	Africa	esn
HG03109	Africa	esn
HG03110	Africa	esn
HG03111	Africa	esn
HG03112	Africa	esn
HG03113	Africa	esn
HG03114	Africa	esn
HG03115	Africa	esn
HG03116	Africa	esn
HG03117	Africa	esn
HG03118	Africa	esn
HG03119	Africa	esn
HG03120	Africa	esn
HG03121	Africa	esn
HG03122	Africa	esn
HG03123	Africa	esn
HG03124	Africa	esn
HG03125	Africa	esn
HG03126	Africa	esn
HG03127	Africa	esn
HG03128	Africa	esn
HG03129	Africa	esn
HG03130	Africa	esn
HG03131	Africa	esn
HG03132	Africa	esn
HG03133	Africa	esn
HG03134	Africa	esn
HG03135	Africa	esn
HG03136	Africa	esn
HG03137	Africa	esn
HG03139	Africa	esn
HG03157	Africa	esn
HG03159	Africa	esn
HG03160	Africa	esn
HG03161	Africa	esn
HG03162	Africa	esn
HG03163	Africa	esn
HG03164	Africa	esn
HG03166	Africa	esn
HG03168	Africa	esn
HG03169	Africa	esn
HG03170	Africa	esn
HG03172	Africa	esn
HG03175	Africa	esn
HG03189	Africa	esn
HG03190	Africa	esn
HG03191	Africa	esn
HG03193	Africa	esn
HG03195	Africa	esn
HG03196	Africa	esn
HG03197	Africa	esn
HG03198	Africa	esn
HG03199	Africa	esn
HG03200	Africa	esn
HG03202	Africa	esn
HG03209	Africa	msl
HG03212	Africa	msl
HG03224	Africa	msl
HG03225	Africa	msl
HG03228	South Asia	pjl
HG03229	South Asia	pjl
HG03230	South Asia	pjl
HG03234	South Asia	pjl
HG03235	South Asia	pjl
HG03236	South Asia	pjl
HG03237	South Asia	pjl
HG03238	South Asia	pjl
HG03239	South Asia	pjl
HG03246	Africa	gwd
HG03247	Africa	gwd
HG03248	Africa	gwd
HG03249	Africa	gwd
HG03251	Africa	gwd
HG03258	Africa	gwd
HG03259	Africa	gwd
HG03260	Africa	gwd
HG03265	Africa	esn
HG03267	Africa	esn
HG03268	Africa	esn
HG03269	Africa	esn
HG03270	Africa	esn
HG03271	Africa	esn
HG03272	Africa	esn
HG03279	Africa	esn
HG03280	Africa	esn
HG03291	Africa	esn
HG03294	Africa	esn
HG03295	Africa	esn
HG03296	Africa	esn
HG03297	Africa	esn
HG03298	Africa	esn
HG03299	Africa	esn
HG03304	Africa	esn
HG03305	Africa	esn
HG03306	Africa	esn
HG03307	Africa	esn
HG03308	Africa	esn
HG03309	Africa	esn
HG03310	Africa	esn
HG03311	Africa	esn
HG03312	Africa	esn
HG03313	Africa	esn
HG03314	Africa	esn
HG03342	Africa	esn
HG03343	Africa	esn
HG03344	Africa	esn
HG03350	Africa	esn
HG03351	Africa	esn
HG03352	Africa	esn
HG03354	Africa	esn
HG03363	Africa	esn
HG03366	Africa	esn
HG03367	Africa	esn
HG03368	Africa	esn
HG03369	Africa	esn
HG03370	Africa	esn
HG03371	Africa	esn
HG03372	Africa	esn
HG03373	Africa	esn
HG03374	Africa	esn
HG03376	Africa	msl
HG03378	Africa	msl
HG03380	Africa	msl
HG03382	Africa	msl
HG03385	Africa	msl
HG03388	Africa	msl
HG03391	Africa	msl
HG03394	Africa	msl
HG03397	Africa	msl
HG03401	Africa	msl
HG03410	Africa	msl
HG03419	Africa	msl
HG03428	Africa	msl
HG03432	Africa	msl
HG03433	Africa	msl
HG03436	Africa	msl
HG03437	Africa	msl
HG03438	Africa	msl
HG03439	Africa	msl
HG03442	Africa	msl
HG03445	Africa	msl
HG03446	Africa	msl
HG03449	Africa	msl
HG03454	Africa	msl
HG03455	Africa	msl
HG03457	Africa	msl
HG03458	Africa	msl
HG03460	Africa	msl
HG03461	Africa	msl
HG03464	Africa	msl
HG03470	Africa	msl
HG03472	Africa	msl
HG03473	Africa	msl
HG03476	Africa	msl
HG03478	Africa	msl
HG03479	Africa	msl
HG03480	Africa	msl
HG03487	South Asia	pjl
HG03488	South Asia	pjl
HG03489	South Asia	pjl
HG03490	South Asia	pjl
HG03491	South Asia	pjl
HG03492	South Asia	pjl
HG03499	Africa	esn
HG03514	Africa	esn
HG03515	Africa	esn
HG03516	Africa	esn
HG03520	Africa	esn
HG03521	Africa	esn
HG03522	Africa	esn
HG03538	Africa	gwd
HG03539	Africa	gwd
HG03540	Africa	gwd
HG03548	Africa	msl
HG03556	Africa	msl
HG03557	Africa	msl
HG03558	Africa	msl
HG03559	Africa	msl
HG03563	Africa	msl
HG03565	Africa	msl
HG03567	Africa	msl
HG03571	Africa	msl
HG03572	Africa	msl
HG03574	Africa	msl
HG03575	Africa	msl
HG03576	Africa	msl
HG03577	Africa	msl
HG03578	Africa	msl
HG03579	Africa	msl
HG03583	Africa	msl
HG03584	Africa	msl
HG03585	South Asia	beb
HG03589	South Asia	beb
HG03593	South Asia	beb
HG03595	South Asia	beb
HG03596	South Asia	beb
HG03598	South Asia	beb
HG03600	South Asia	beb
HG03603	South Asia	beb
HG03604	South Asia	beb
HG03605	South Asia	beb
HG03606	South Asia	beb
HG03607	South Asia	beb
HG03611	South Asia	beb
HG03615	South Asia	beb
HG03616	South Asia	beb
HG03617	South Asia	beb
HG03618	South Asia	pjl
HG03619	South Asia	pjl
HG03620	South Asia	pjl
HG03629	South Asia	pjl
HG03631	South Asia	pjl
HG03633	South Asia	pjl
HG03634	South Asia	pjl
HG03635	South Asia	pjl
HG03636	South Asia	pjl
HG03639	South Asia	pjl
HG03640	South Asia	pjl
HG03641	South Asia	pjl
HG03642	South Asia	stu
HG03643	South Asia	stu
HG03644	South Asia	stu
HG03645	South Asia	stu
HG03646	South Asia	stu
HG03649	South Asia	pjl
HG03650	South Asia	pjl
HG03651	South Asia	pjl
HG03652	South Asia	pjl
HG03653	South Asia	pjl
HG03654	South Asia	pjl
HG03660	South Asia	pjl
HG03663	South Asia	pjl
HG03667	South Asia	pjl
HG03668	South Asia	pjl
HG03669	South Asia	pjl
HG03672	South Asia	stu
HG03673	South Asia	stu
HG03679	South Asia	stu
HG03680	South Asia	stu
HG03681	South Asia	stu
HG03682	South Asia	stu
HG03683	South Asia	stu
HG03684	South Asia	stu
HG03685	South Asia	stu
HG03686	South Asia	stu
HG03687	South Asia	stu
HG03689	South Asia	stu
HG03690	South Asia	stu
HG03691	South Asia	stu
HG03692	South Asia	stu
HG03693	South Asia	stu
HG03694	South Asia	stu
HG03695	South Asia	stu
HG03696	South Asia	stu
HG03697	South Asia	stu
HG03698	South Asia	stu
HG03699	South Asia	pjl
HG03700	South Asia	pjl
HG03701	South Asia	pjl
HG03702	South Asia	pjl
HG03703	South Asia	pjl
HG03704	South Asia	pjl
HG03705	South Asia	pjl
HG03706	South Asia	pjl
HG03707	South Asia	pjl
HG03708	South Asia	pjl
HG03709	South Asia	pjl
HG03710	South Asia	pjl
HG03711	South Asia	stu
HG03713	South Asia	itu
HG03714	South Asia	itu
HG03716	South Asia	itu
HG03717	South Asia	itu
HG03718	South Asia	itu
HG03720	South Asia	itu
HG03721	South Asia	itu
HG03727	South Asia	itu
HG03729	South Asia	itu
HG03730	South Asia	itu
HG03731	South Asia	itu
HG03732	South Asia	itu
HG03733	South Asia	stu
HG03736	South Asia	stu
HG03738	South Asia	stu
HG03740	South Asia	stu
HG03741	South Asia	stu
HG03742	South Asia	itu
HG03743	South Asia	stu
HG03744	South Asia	stu
HG03745	South Asia	stu
HG03746	South Asia	stu
HG03750	South Asia	stu
HG03752	South Asia	stu
HG03753	South Asia	stu
HG03754	South Asia	stu
HG03755	South Asia	stu
HG03756	South Asia	stu
HG03757	South Asia	stu
HG03760	South Asia	stu
HG03761	South Asia	pjl
HG03762	South Asia	pjl
HG03763	South Asia	pjl
HG03765	South Asia	pjl
HG03767	South Asia	pjl
HG03770	South Asia	itu
HG03771	South Asia	itu
HG03772	South Asia	itu
HG03773	South Asia	itu
HG03774	South Asia	itu
HG03775	South Asia	itu
HG03777	South Asia	itu
HG03778	South Asia	itu
HG03779	South Asia	itu
HG03780	South Asia	itu
HG03781	South Asia	itu
HG03782	South Asia	itu
HG03784	South Asia	itu
HG03785	South Asia	itu
HG03786	South Asia	itu
HG03787	South Asia	itu
HG03788	South Asia	itu
HG03789	South Asia	itu
HG03790	South Asia	itu
HG03792	South Asia	itu
HG03793	South Asia	beb
HG03794	South Asia	beb
HG03795	South Asia	beb
HG03796	South Asia	beb
HG03797	South Asia	beb
HG03798	South Asia	beb
HG03799	South Asia	beb
HG03800	South Asia	beb
HG03801	South Asia	beb
HG03802	South Asia	beb
HG03803	South Asia	beb
HG03804	South Asia	beb
HG03805	South Asia	beb
HG03806	South Asia	beb
HG03807	South Asia	beb
HG03808	South Asia	beb
HG03809	South Asia	beb
HG03812	South Asia	beb
HG03817	South Asia	beb
HG03821	South Asia	beb
HG03824	South Asia	beb
HG03826	South Asia	beb
HG03829	South Asia	beb
HG03830	South Asia	beb
HG03831	South Asia	beb
HG03832	South Asia	beb
HG03833	South Asia	beb
HG03834	South Asia	beb
HG03836	South Asia	stu
HG03837	South Asia	stu
HG03838	South Asia	stu
HG03844	South Asia	stu
HG03846	South Asia	stu
HG03848	South Asia	stu
HG03849	South Asia	stu
HG03850	South Asia	stu
HG03851	South Asia	stu
HG03854	South Asia	stu
HG03856	South Asia	stu
HG03857	South Asia	stu
HG03858	South Asia	stu
HG03861	South Asia	itu
HG03862	South Asia	itu
HG03863	South Asia	itu
HG03864	South Asia	itu
HG03866	South Asia	itu
HG03867	South Asia	itu
HG03868	South Asia	itu
HG03869	South Asia	itu
HG03870	South Asia	itu
HG03871	South Asia	itu
HG03872	South Asia	itu
HG03873	South Asia	itu
HG03874	South Asia	itu
HG03875	South Asia	itu
HG03882	South Asia	itu
HG03884	South Asia	stu
HG03887	South Asia	stu
HG03888	South Asia	stu
HG03890	South Asia	stu
HG03894	South Asia	stu
HG03895	South Asia	stu
HG03896	South Asia	stu
HG03897	South Asia	stu
HG03898	South Asia	stu
HG03899	South Asia	stu
HG03900	South Asia	stu
HG03902	South Asia	beb
HG03904	South Asia	beb
HG03905	South Asia	beb
HG03906	South Asia	beb
HG03907	South Asia	beb
HG03908	South Asia	beb
HG03909	South Asia	beb
HG03910	South Asia	beb
HG03911	South Asia	beb
HG03913	South Asia	beb
HG03914	South Asia	beb
HG03915	South Asia	beb
HG03916	South Asia	beb
HG03917	South Asia	beb
HG03919	South Asia	beb
HG03920	South Asia	beb
HG03922	South Asia	beb
HG03925	South Asia	beb
HG03926	South Asia	beb
HG03927	South Asia	beb
HG03928	South Asia	beb
HG03929	South Asia	beb
HG03930	South Asia	beb
HG03931	South Asia	beb
HG03934	South Asia	beb
HG03937	South Asia	beb
HG03940	South Asia	beb
HG03941	South Asia	beb
HG03942	South Asia	beb
HG03945	South Asia	stu
HG03947	South Asia	stu
HG03949	South Asia	stu
HG03950	South Asia	stu
HG03951	South Asia	stu
HG03953	South Asia	stu
HG03955	South Asia	stu
HG03960	South Asia	itu
HG03963	South Asia	itu
HG03965	South Asia	itu
HG03967	South Asia	itu
HG03968	South Asia	itu
HG03969	South Asia	itu
HG03971	South Asia	itu
HG03973	South Asia	itu
HG03974	South Asia	itu
HG03976	South Asia	itu
HG03977	South Asia	itu
HG03978	South Asia	itu
HG03985	South Asia	stu
HG03986	South Asia	stu
HG03989	South Asia	stu
HG03990	South Asia	stu
HG03991	South Asia	stu
HG03995	South Asia	stu
HG03998	South Asia	stu
HG03999	South Asia	stu
HG04001	South Asia	itu
HG04002	South Asia	itu
HG04003	South Asia	stu
HG04006	South Asia	stu
HG04014	South Asia	itu
HG04015	South Asia	itu
HG04017	South Asia	itu
HG04018	South Asia	itu
HG04019	South Asia	itu
HG04020	South Asia	itu
HG04022	South Asia	itu
HG04023	South Asia	itu
HG04025	South Asia	itu
HG04026	South Asia	itu
HG04029	South Asia	stu
HG04033	South Asia	stu
HG04035	South Asia	stu
HG04036	South Asia	stu
HG04038	South Asia	stu
HG04039	South Asia	stu
HG04042	South Asia	stu
HG04047	South Asia	stu
HG04054	South Asia	itu
HG04056	South Asia	itu
HG04059	South Asia	itu
HG04060	South Asia	itu
HG04061	South Asia	itu
HG04062	South Asia	itu
HG04063	South Asia	itu
HG04070	South Asia	itu
HG04075	South Asia	stu
HG04076	South Asia	itu
HG04080	South Asia	itu
HG04090	South Asia	itu
HG04093	South Asia	itu
HG04094	South Asia	itu
HG04096	South Asia	itu
HG04098	South Asia	itu
HG04099	South Asia	stu
HG04100	South Asia	stu
HG04106	South Asia	stu
HG04107	South Asia	stu
HG04115	South Asia	stu
HG04118	South Asia	itu
HG04122	South Asia	stu
HG04127	South Asia	stu
HG04131	South Asia	beb
HG04132	South Asia	beb
HG04133	South Asia	beb
HG04134	South Asia	beb
HG04135	South Asia	beb
HG04136	South Asia	beb
HG04140	South Asia	beb
HG04141	South Asia	beb
HG04142	South Asia	beb
HG04144	South Asia	beb
HG04146	South Asia	beb
HG04147	South Asia	beb
HG04148	South Asia	beb
HG04149	South Asia	beb
HG04150	South Asia	beb
HG04151	South Asia	beb
HG04152	South Asia	beb
HG04153	South Asia	beb
HG04155	South Asia	beb
HG04156	South Asia	beb
HG04157	South Asia	beb
HG04158	South Asia	beb
HG04159	South Asia	beb
HG04160	South Asia	beb
HG04161	South Asia	beb
HG04162	South Asia	beb
HG04164	South Asia	beb
HG04171	South Asia	beb
HG04173	South Asia	beb
HG04174	South Asia	beb
HG04175	South Asia	beb
HG04176	South Asia	beb
HG04177	South Asia	beb
HG04180	South Asia	beb
HG04182	South Asia	beb
HG04183	South Asia	beb
HG04184	South Asia	beb
HG04185	South Asia	beb
HG04186	South Asia	beb
HG04187	South Asia	beb
HG04188	South Asia	beb
HG04189	South Asia	beb
HG04191	South Asia	beb
HG04192	South Asia	beb
HG04193	South Asia	beb
HG04194	South Asia	beb
HG04195	South Asia	beb
HG04199	South Asia	stu
HG04204	South Asia	stu
HG04206	South Asia	itu
HG04209	South Asia	itu
HG04210	South Asia	stu
HG04211	South Asia	itu
HG04212	South Asia	itu
HG04214	South Asia	itu
HG04215	South Asia	stu
HG04216	South Asia	itu
HG04219	South Asia	itu
HG04222	South Asia	itu
HG04225	South Asia	itu
HG04227	South Asia	stu
HG04228	South Asia	stu
HG04229	South Asia	stu
HG04235	South Asia	itu
HG04238	South Asia	itu
HG04239	South Asia	itu
HGDP00003	South Asia	brahui
HGDP00007	South Asia	brahui
HGDP00011	South Asia	brahui
HGDP00013	South Asia	brahui
HGDP00015	South Asia	brahui
HGDP00017	South Asia	brahui
HGDP00021	South Asia	brahui
HGDP00023	South Asia	brahui
HGDP00025	South Asia	brahui
HGDP00029	South Asia	brahui
HGDP00031	South Asia	brahui
HGDP00033	South Asia	brahui
HGDP00035	South Asia	brahui
HGDP00037	South Asia	brahui
HGDP00039	South Asia	brahui
HGDP00041	South Asia	brahui
HGDP00043	South Asia	brahui
HGDP00045	South Asia	brahui
HGDP00047	South Asia	brahui
HGDP00049	South Asia	brahui
HGDP00052	South Asia	balochi
HGDP00054	South Asia	balochi
HGDP00060	South Asia	balochi
HGDP00064	South Asia	balochi
HGDP00066	South Asia	balochi
HGDP00068	South Asia	balochi
HGDP00070	South Asia	balochi
HGDP00072	South Asia	balochi
HGDP00074	South Asia	balochi
HGDP00076	South Asia	balochi
HGDP00078	South Asia	balochi
HGDP00080	South Asia	balochi
HGDP00082	South Asia	balochi
HGDP00086	South Asia	balochi
HGDP00088	South Asia	balochi
HGDP00092	South Asia	balochi
HGDP00094	South Asia	balochi
HGDP00096	South Asia	balochi
HGDP00098	South Asia	balochi
HGDP00130	South Asia	makrani
HGDP00131	South Asia	makrani
HGDP00133	South Asia	makrani
HGDP00134	South Asia	makrani
HGDP00135	South Asia	makrani
HGDP00136	South Asia	makrani
HGDP00137	South Asia	makrani
HGDP00139	South Asia	makrani
HGDP00140	South Asia	makrani
HGDP00141	South Asia	makrani
HGDP00143	South Asia	makrani
HGDP00144	South Asia	makrani
HGDP00145	South Asia	makrani
HGDP00146	South Asia	makrani
HGDP00148	South Asia	makrani
HGDP00149	South Asia	makrani
HGDP00150	South Asia	makrani
HGDP00151	South Asia	makrani
HGDP00153	South Asia	makrani
HGDP00154	South Asia	makrani
HGDP00155	South Asia	makrani
HGDP00158	South Asia	makrani
HGDP00161	South Asia	makrani
HGDP00167	South Asia	sindhi
HGDP00169	South Asia	sindhi
HGDP00171	South Asia	sindhi
HGDP00175	South Asia	sindhi
HGDP00177	South Asia	sindhi
HGDP00179	South Asia	sindhi
HGDP00181	South Asia	sindhi
HGDP00183	South Asia	sindhi
HGDP00187	South Asia	sindhi
HGDP00189	South Asia	sindhi
HGDP00191	South Asia	sindhi
HGDP00192	South Asia	sindhi
HGDP00197	South Asia	sindhi
HGDP00199	South Asia	sindhi
HGDP00201	South Asia	sindhi
HGDP00205	South Asia	sindhi
HGDP00206	South Asia	sindhi
HGDP00210	South Asia	sindhi
HGDP00214	South Asia	pathan
HGDP00222	South Asia	pathan
HGDP00224	South Asia	pathan
HGDP00228	South Asia	pathan
HGDP00230	South Asia	pathan
HGDP00234	South Asia	pathan
HGDP00237	South Asia	pathan
HGDP00239	South Asia	pathan
HGDP00241	South Asia	pathan
HGDP00243	South Asia	pathan
HGDP00244	South Asia	pathan
HGDP00247	South Asia	pathan
HGDP00248	South Asia	pathan
HGDP00251	South Asia	pathan
HGDP00254	South Asia	pathan
HGDP00258	South Asia	pathan
HGDP00259	South Asia	pathan
HGDP00262	South Asia	pathan
HGDP00264	South Asia	pathan
HGDP00274	South Asia	kalash
HGDP00277	South Asia	kalash
HGDP00281	South Asia	kalash
HGDP00285	South Asia	kalash
HGDP00290	South Asia	kalash
HGDP00298	South Asia	kalash
HGDP00302	South Asia	kalash
HGDP00304	South Asia	kalash
HGDP00307	South Asia	kalash
HGDP00309	South Asia	kalash
HGDP00311	South Asia	kalash
HGDP00313	South Asia	kalash
HGDP00315	South Asia	kalash
HGDP00321	South Asia	kalash
HGDP00323	South Asia	kalash
HGDP00326	South Asia	kalash
HGDP00330	South Asia	kalash
HGDP00333	South Asia	kalash
HGDP00346	South Asia	burusho
HGDP00351	South Asia	burusho
HGDP00356	South Asia	burusho
HGDP00364	South Asia	burusho
HGDP00371	South Asia	burusho
HGDP00372	South Asia	burusho
HGDP00376	South Asia	burusho
HGDP00382	South Asia	burusho
HGDP00388	South Asia	burusho
HGDP00392	South Asia	burusho
HGDP00397	South Asia	burusho
HGDP00402	South Asia	burusho
HGDP00407	South Asia	burusho
HGDP00412	South Asia	burusho
HGDP00417	South Asia	burusho
HGDP00423	South Asia	burusho
HGDP00433	South Asia	burusho
HGDP00438	South Asia	burusho
HGDP00444	South Asia	burusho
HGDP00445	South Asia	burusho
HGDP00511	European	french
HGDP00512	European	french
HGDP00513	European	french
HGDP00514	European	french
HGDP00515	European	french
HGDP00516	European	french
HGDP00517	European	french
HGDP00518	European	french
HGDP00519	European	french
HGDP00520	European	french
HGDP00522	European	french
HGDP00523	European	french
HGDP00524	European	french
HGDP00525	European	french
HGDP00527	European	french
HGDP00528	European	french
HGDP00529	European	french
HGDP00531	European	french
HGDP00534	European	french
HGDP00535	European	french
HGDP00536	European	french
HGDP00537	European	french
HGDP00538	European	french
HGDP00539	European	french
HGDP00558	Middle-East	druze
HGDP00559	Middle-East	druze
HGDP00560	Middle-East	druze
HGDP00561	Middle-East	druze
HGDP00562	Middle-East	druze
HGDP00563	Middle-East	druze
HGDP00564	Middle-East	druze
HGDP00566	Middle-East	druze
HGDP00567	Middle-East	druze
HGDP00568	Middle-East	druze
HGDP00574	Middle-East	druze
HGDP00577	Middle-East	druze
HGDP00578	Middle-East	druze
HGDP00579	Middle-East	druze
HGDP00581	Middle-East	druze
HGDP00582	Middle-East	druze
HGDP00583	Middle-East	druze
HGDP00584	Middle-East	druze
HGDP00586	Middle-East	druze
HGDP00587	Middle-East	druze
HGDP00588	Middle-East	druze
HGDP00590	Middle-East	druze
HGDP00591	Middle-East	druze
HGDP00594	Middle-East	druze
HGDP00595	Middle-East	druze
HGDP00598	Middle-East	druze
HGDP00600	Middle-East	druze
HGDP00601	Middle-East	druze
HGDP00602	Middle-East	druze
HGDP00604	Middle-East	druze
HGDP00606	Middle-East	druze
HGDP00607	Middle-East	bedouin
HGDP00608	Middle-East	bedouin
HGDP00610	Middle-East	bedouin
HGDP00612	Middle-East	bedouin
HGDP00614	Middle-East	bedouin
HGDP00615	Middle-East	bedouin
HGDP00618	Middle-East	bedouin
HGDP00619	Middle-East	bedouin
HGDP00622	Middle-East	bedouin
HGDP00623	Middle-East	bedouin
HGDP00624	Middle-East	bedouin
HGDP00626	Middle-East	bedouin
HGDP00629	Middle-East	bedouin
HGDP00630	Middle-East	bedouin
HGDP00631	Middle-East	bedouin
HGDP00636	Middle-East	bedouin
HGDP00637	Middle-East	bedouin
HGDP00639	Middle-East	bedouin
HGDP00641	Middle-East	bedouin
HGDP00642	Middle-East	bedouin
HGDP00643	Middle-East	bedouin
HGDP00644	Middle-East	bedouin
HGDP00645	Middle-East	bedouin
HGDP00647	Middle-East	bedouin
[truncated: 1,482 more rows]

## Sheet: supp_table_2
Sample ID	# of genotypes in both SNP-array and detected in scRNA-seq reads	# of consistent genotypes	Genotype error rate
682_683	1144	1060	0.0734266
683_684	1154	1051	0.0892548
684_685	1145	1018	0.110917
685_686	1164	1092	0.0618557
686_687	1163	1064	0.0851247
687_688	1164	1064	0.0859107
688_689	1164	1080	0.0721649
689_690	1167	1091	0.0651243
690_691	1163	1087	0.0653482
691_692	1164	1096	0.0584192
692_693	1155	1064	0.0787879
693_694	1153	1052	0.0875976
All IDs	13900	12819	0.0777698

## Sheet: supp_table_3
Genotypes	Method	Error rate (%)	95% CI (lower; %)	95% CI (upper; %)
all-SNPs	PCA-Distance	0.23	0.150432	0.309568
sc-SNPs	PCA-Distance	0.955	0.793456	1.11654
sc-SNPs-8%error	PCA-Distance	1.485	1.2841	1.6859
all-SNPs	PCA-RandomForest	1.55	1.34481	1.75519
sc-SNPs	PCA-RandomForest	1.17	0.991388	1.34861
sc-SNPs-8%error	PCA-RandomForest	1.235	1.05155	1.41845
all-SNPs	ADMIXTURE	0.06	0.0193258	0.100674
sc-SNPs	ADMIXTURE	0.23	0.150432	0.309568
sc-SNPs-8%error	ADMIXTURE	1.975	1.74389	2.20611

## Sheet: supp_table_4
ASW IID	allSNPs	sc-SNPs	sc-SNPs-8%error
NA19700	0.163525	0.107906	0.109214
NA19702	0.127332	0.120064	0.158028
NA19703	0.136957	0.118438	0.154956
NA19707	0.246292	0.240689	0.224916
NA19713	0.250215	0.275526	0.295922
NA19834	0.225954	0.21832	0.232199
NA19835	0.143816	0.0597893	0.0626495
NA19836	0.185871	0.167931	0.174072
NA19900	0.151626	0.141907	0.158668
NA19904	0.162419	0.125422	0.171107
NA19914	0.289993	0.270018	0.296848
NA19922	0.275963	0.229994	0.217654
NA19923	0.372687	0.328719	0.294536
NA19924	0.316109	0.278274	0.287426
NA19983	0.214393	0.264704	0.256525
NA20126	0.278303	0.291973	0.33701
NA20128	0.174621	0.172662	0.214618
NA20129	0.1673	0.153854	0.159116
NA20276	0.172531	0.157487	0.178819
NA20279	0.410945	0.395361	0.368814
NA20281	0.145047	0.0974592	0.109107
NA20282	0.244533	0.248621	0.266491
NA20287	0.151331	0.104757	0.142296
NA20289	0.175881	0.168198	0.188254
NA20296	0.192153	0.177366	0.18589
NA20317	0.262188	0.227347	0.232602
NA20318	0.231697	0.235924	0.241575
NA20321	0.206758	0.19816	0.167957
NA20332	0.193861	0.168834	0.198042
NA20334	0.336158	0.330894	0.340583
NA20340	0.137245	0.0932565	0.099855
NA20342	0.368195	0.377715	0.394773
NA20346	0.125149	0.11814	0.164895
NA20351	0.302571	0.254287	0.255627
NA20355	0.162545	0.1584	0.203375
NA20359	0.216781	0.16148	0.173917
NA20362	0.22147	0.188527	0.217524
NA20412	0.185315	0.173411	0.228821
v3.1::NA19818	0.238862	0.188905	0.217237
v3.1::NA19819	0.249902	0.284698	0.294425
v3.1::NA19828	0.24313	0.271575	0.271357

## Sheet: supp_table_5
Study	Donor ID	PCA prediction	ADMIXTURE prediction	Random Forest prediction	ADM Africa	ADM America	ADM East Asia	ADM Europe	ADM Middle-East	ADM South Asia	RF Africa	Rf America	RF East Asia	RF Europe	RF Middle-East	RF South Asia
Carraro et al.	BG9_12	Europe	Europe	Europe	0.036761	1e-05	1e-05	0.755258	0.207951	1e-05	0.006	0	0	0.918	0.07	0.006
Carraro et al.	BG9_18	Europe	Europe	Europe	1e-05	0.00643	1e-05	0.99353	1e-05	1e-05	0	0	0	1	0	0
Carraro et al.	BG9_19	Europe	Europe	Europe	1e-05	1e-05	1e-05	0.99995	1e-05	1e-05	0	0	0	1	0	0
Carraro et al.	BG9_2	America	America	America	0.049531	0.534008	0.019821	0.383944	0.012686	1e-05	0	0.954	0	0.016	0	0.03
Carraro et al.	BG9_20	Europe	Europe	Europe	1e-05	1e-05	1e-05	0.99995	1e-05	1e-05	0	0	0	1	0	0
Carraro et al.	BG9_21	Europe	Europe	Europe	1e-05	0.017317	1e-05	0.982643	1e-05	1e-05	0	0	0	1	0	0
Carraro et al.	BG9_22	Europe	Europe	Europe	1e-05	1e-05	1e-05	0.99995	1e-05	1e-05	0	0	0	1	0	0
Carraro et al.	BG9_23	Europe	Europe	Europe	1e-05	1e-05	1e-05	0.99995	1e-05	1e-05	0	0	0	1	0	0
Carraro et al.	BG9_26	Europe	Europe	Europe	1e-05	0.01798	1e-05	0.98198	1e-05	1e-05	0	0	0	1	0	0
Carraro et al.	BG9_3	America	America	America	0.057232	0.521165	0.019657	0.401927	1e-05	1e-05	0.008	0.912	0.006	0.044	0.006	0.024
Carraro et al.	BG9_30	Europe	Europe	Europe	1e-05	1e-05	1e-05	0.99995	1e-05	1e-05	0	0	0	1	0	0
Carraro et al.	BG9_31	South Asia	South Asia	South Asia	1e-05	1e-05	0.001448	0.072748	1e-05	0.925774	0	0	0	0	0	1
Carraro et al.	BG9_33	Europe	Europe	Europe	0.088551	0.229574	1e-05	0.681845	1e-05	1e-05	0.046	0.07	0.038	0.602	0.156	0.088
Carraro et al.	BG9_34	Europe	Europe	Europe	0.04246	0.101264	1e-05	0.856246	1e-05	1e-05	0	0	0	1	0	0
Carraro et al.	BG9_36	Europe	Europe	Europe	1e-05	1e-05	1e-05	0.99995	1e-05	1e-05	0	0	0	1	0	0
Carraro et al.	BG9_37	East Asia	East Asia	East Asia	1e-05	1e-05	0.99995	1e-05	1e-05	1e-05	0	0	0.998	0.002	0	0
Carraro et al.	BG9_7	Europe	Europe	Europe	1e-05	0.04769	1e-05	0.95227	1e-05	1e-05	0	0	0	1	0	0
Carraro et al.	cc01p	Europe	Europe	Europe	0.015579	0.015096	0.004794	0.95522	1e-05	0.009301	0	0	0	1	0	0
Carraro et al.	cc02p	America	America	America	0.004546	0.93575	1e-05	1e-05	0.051971	0.007713	0	1	0	0	0	0
Carraro et al.	cc04p	Europe	Europe	Europe	0.024332	1e-05	1e-05	0.738644	0.236994	1e-05	0.002	0	0	0.962	0.036	0
Carraro et al.	cc05p	Europe	Europe	Europe	1e-05	1e-05	1e-05	0.99995	1e-05	1e-05	0	0	0	1	0	0
Carraro et al.	cf019	Europe	Europe	Europe	1e-05	1e-05	1e-05	0.99995	1e-05	1e-05	0	0	0	1	0	0
Carraro et al.	CF301018	Europe	Europe	Europe	1e-05	1e-05	1e-05	0.99995	1e-05	1e-05	0	0	0	1	0	0
Carraro et al.	DD046_ALI	Europe	Europe	Europe	0.025919	1e-05	1e-05	0.968632	1e-05	0.005419	0	0	0	1	0	0
Carraro et al.	dd09p	Europe	Europe	Europe	0.000852	1e-05	1e-05	0.999108	1e-05	1e-05	0	0	0	1	0	0
Carraro et al.	dd10p	Europe	Europe	Europe	1e-05	1e-05	1e-05	0.99995	1e-05	1e-05	0	0	0	1	0	0
Carraro et al.	dd39p	Europe	Europe	Europe	1e-05	1e-05	1e-05	0.99995	1e-05	1e-05	0	0	0	1	0	0
Carraro et al.	dd49p	Africa	Africa	Africa	0.856817	1e-05	0.029438	0.113715	1e-05	1e-05	1	0	0	0	0	0
Carraro et al.	h18	Europe	Europe	Europe	0.031012	1e-05	1e-05	0.968948	1e-05	1e-05	0	0	0	1	0	0
Carraro et al.	KKCFFT32N	Europe	Europe	Europe	1e-05	1e-05	1e-05	0.99995	1e-05	1e-05	0	0	0	0.998	0.002	0
Carraro et al.	KKD019N	Europe	Europe	Europe	0.007495	1e-05	1e-05	0.992465	1e-05	1e-05	0.002	0	0	0.998	0	0
Carraro et al.	KKD020N	Middle-East	Europe	Europe	1e-05	0.016405	1e-05	0.502848	0.473651	0.007076	0.002	0	0	0.866	0.122	0.01
Carraro et al.	KKD022N	Europe	Europe	Europe	1e-05	0.012759	0.009789	0.898467	0.013423	0.065553	0	0	0	0.996	0.004	0
Carraro et al.	KKD023N	Europe	Europe	America	0.076146	0.364043	1e-05	0.436852	0.122939	1e-05	0.012	0.6	0.01	0.25	0.048	0.08
Carraro et al.	KKD024N	Europe	Europe	Europe	0.003788	1e-05	1e-05	0.996172	1e-05	1e-05	0	0	0	1	0	0
Carraro et al.	ND15656	Europe	Europe	Europe	0.084422	0.185472	1e-05	0.72928	0.000806	1e-05	0.02	0.06	0.026	0.692	0.12	0.082
Carraro et al.	ND15656_ALI	Europe	Europe	Europe	0.076074	0.19755	1e-05	0.726345	1e-05	1e-05	0.024	0.05	0.03	0.672	0.132	0.092
Carraro et al.	ND15989	East Asia	East Asia	East Asia	1e-05	1e-05	0.506365	0.259659	0.233946	1e-05	0.044	0.088	0.348	0.316	0.094	0.11
Carraro et al.	ND15989_ALI	East Asia	East Asia	East Asia	1e-05	1e-05	0.508262	0.287499	0.20421	1e-05	0.036	0.076	0.35	0.33	0.1	0.108
Carraro et al.	ND16737	Europe	Europe	Europe	1e-05	1e-05	1e-05	0.98895	1e-05	0.01101	0	0	0	1	0	0
Carraro et al.	ND16737_ALI	Europe	Europe	Europe	1e-05	1e-05	1e-05	0.99995	1e-05	1e-05	0	0	0	1	0	0
Carraro et al.	ND16932_ALI	Europe	Europe	Europe	1e-05	0.00093	1e-05	0.945988	1e-05	0.053052	0	0	0	0.998	0.002	0
Carraro et al.	ND17494	Europe	Europe	Europe	0.014325	0.050978	1e-05	0.934667	1e-05	1e-05	0	0	0	1	0	0
Cillo et al.	HD_1	Europe	Europe	Europe	0.021304	0.003531	0.004554	0.839748	0.115654	0.015209	0	0	0	1	0	0
Cillo et al.	HD_2	Europe	Europe	Europe	1e-05	1e-05	1e-05	0.945112	0.054848	1e-05	0	0	0	1	0	0
Cillo et al.	HD_3	Europe	Europe	Europe	1e-05	0.01	0.002019	0.987951	1e-05	1e-05	0	0	0	1	0	0
Cillo et al.	HD_4	Europe	Europe	Europe	0.001434	0.01021	1e-05	0.792449	0.195887	1e-05	0	0	0	1	0	0
Cillo et al.	HD_5	Europe	Europe	Europe	1e-05	0.003346	1e-05	0.996614	1e-05	1e-05	0	0	0	1	0	0
Cillo et al.	HD_6	Europe	Europe	Europe	0.030068	1e-05	0.011471	0.958432	1e-05	1e-05	0	0	0	1	0	0
Cillo et al.	HD_tonsil2	Europe	Europe	Europe	1e-05	0.014677	0.015454	0.853063	0.100001	0.016795	0	0	0	1	0	0
Cillo et al.	HD_tonsil3	Europe	Europe	Europe	1e-05	1e-05	0.011805	0.976747	1e-05	0.011418	0	0	0	1	0	0
Cillo et al.	HD_tonsil4	Europe	Europe	Europe	1e-05	0.012798	1e-05	0.987162	1e-05	1e-05	0	0	0	1	0	0
Cillo et al.	HD_tonsil5	Europe	Europe	Europe	0.027191	1e-05	0.012852	0.937773	1e-05	0.022163	0	0	0	1	0	0
Cillo et al.	HNSCC_1	Europe	Europe	Europe	1e-05	1e-05	0.037123	0.48789	0.474957	1e-05	0	0	0	0.946	0.048	0.006
Cillo et al.	HNSCC_10	Europe	Europe	Europe	0.031463	0.000314	0.011218	0.956984	1e-05	1e-05	0	0	0	1	0	0
Cillo et al.	HNSCC_11	Europe	Europe	Europe	0.012103	0.00403	0.003259	0.980589	1e-05	1e-05	0	0	0	1	0	0
Cillo et al.	HNSCC_12	Europe	Europe	Europe	0.001219	0.011385	0.022164	0.885788	1e-05	0.079434	0	0	0.01	0.984	0.006	0
Cillo et al.	HNSCC_13	Europe	Europe	Europe	1e-05	0.003343	1e-05	0.996617	1e-05	1e-05	0	0	0	1	0	0
Cillo et al.	HNSCC_14	Europe	Europe	Europe	0.026432	0.002095	0.014278	0.934616	1e-05	0.022569	0	0	0	1	0	0
Cillo et al.	HNSCC_15	Europe	Europe	Europe	0.012471	1e-05	0.008262	0.979236	1e-05	1e-05	0	0	0	1	0	0
Cillo et al.	HNSCC_16	Europe	Europe	Europe	0.004279	0.005233	1e-05	0.952406	0.038063	1e-05	0	0	0	1	0	0
Cillo et al.	HNSCC_17	Europe	Europe	Europe	1e-05	0.012769	0.005259	0.976669	0.000274	0.005019	0	0	0	1	0	0
Cillo et al.	HNSCC_18	Europe	Europe	Europe	0.007031	1e-05	1e-05	0.954358	1e-05	0.038581	0	0	0	0.998	0.002	0
Cillo et al.	HNSCC_19	Europe	Europe	Europe	0.022717	1e-05	1e-05	0.75084	0.119058	0.107365	0.008	0.002	0.006	0.738	0.236	0.01
Cillo et al.	HNSCC_2	Europe	Europe	Europe	0.001343	0.021868	0.02129	0.955478	1e-05	1e-05	0	0	0	1	0	0
Cillo et al.	HNSCC_20	Europe	Europe	Europe	0.010985	1e-05	1e-05	0.988975	1e-05	1e-05	0	0	0	1	0	0
Cillo et al.	HNSCC_21	Europe	Europe	Europe	0.002284	0.011842	1e-05	0.984861	1e-05	0.000992	0	0	0	1	0	0
Cillo et al.	HNSCC_23	Europe	Europe	Europe	1e-05	1e-05	0.004891	0.966189	1e-05	0.02889	0	0	0	1	0	0
Cillo et al.	HNSCC_24	Europe	Europe	Europe	0.014684	1e-05	1e-05	0.852812	0.119787	0.012697	0	0	0	1	0	0
Cillo et al.	HNSCC_25	Europe	Europe	Europe	0.004546	1e-05	1e-05	0.991053	1e-05	0.004371	0	0	0	1	0	0
Cillo et al.	HNSCC_26	Europe	Europe	Europe	0.007085	0.013142	0.009408	0.950306	1e-05	0.02005	0	0	0	1	0	0
Cillo et al.	HNSCC_3	Europe	Europe	Europe	0.008952	1e-05	0.011184	0.979834	1e-05	1e-05	0	0	0	1	0	0
Cillo et al.	HNSCC_4	Europe	Europe	Europe	1e-05	0.008884	0.010595	0.98049	1e-05	1e-05	0	0	0	1	0	0
Cillo et al.	HNSCC_5	Europe	Europe	Europe	0.02428	1e-05	1e-05	0.97568	1e-05	1e-05	0	0	0	1	0	0
Cillo et al.	HNSCC_6	Europe	Europe	Europe	0.033943	1e-05	1e-05	0.918524	1e-05	0.047503	0	0	0	0.996	0.004	0
Cillo et al.	HNSCC_7	Europe	Europe	Europe	1e-05	1e-05	1e-05	0.984277	1e-05	0.015683	0	0	0.006	0.992	0.002	0
Cillo et al.	HNSCC_8	Europe	Europe	Europe	1e-05	1e-05	1e-05	0.987415	1e-05	0.012545	0	0	0	1	0	0
Cillo et al.	HNSCC_9	Europe	Europe	Europe	1e-05	1e-05	1e-05	0.613473	0.349174	0.037322	0	0	0.004	0.938	0.058	0
Petropoulos et al.	E3.1	Europe	Europe	Europe	0.024818	0.02049	1e-05	0.954662	1e-05	1e-05	0	0	0	0.986	0.012	0.002
Petropoulos et al.	E3.2	Europe	Europe	Europe	0.005506	0.003018	0.023844	0.914441	1e-05	0.053181	0	0	0	0.994	0.004	0.002
Petropoulos et al.	E3.3	Europe	Europe	Europe	0.008535	0.044355	0.015306	0.865536	1e-05	0.066258	0	0	0.002	0.986	0.006	0.006
Petropoulos et al.	E3.45	Europe	Europe	Europe	1e-05	1e-05	1e-05	0.935913	1e-05	0.064047	0.002	0	0.004	0.978	0.014	0.002
Petropoulos et al.	E3.46	Europe	Europe	Europe	1e-05	1e-05	1e-05	0.971267	1e-05	0.028693	0	0	0.002	0.986	0.01	0.002
Petropoulos et al.	E3.47	Europe	Europe	Europe	1e-05	1e-05	0.016611	0.983349	1e-05	1e-05	0	0	0	1	0	0
Petropoulos et al.	E3.48	Europe	Europe	Europe	1e-05	0.002265	1e-05	0.997695	1e-05	1e-05	0	0	0	1	0	0
Petropoulos et al.	E3.49	Europe	Europe	Europe	0.009931	0.03035	1e-05	0.95969	1e-05	1e-05	0	0	0.002	0.988	0.01	0
Petropoulos et al.	E3.51	Europe	Europe	Europe	1e-05	1e-05	0.01425	0.98571	1e-05	1e-05	0	0	0	1	0	0
Petropoulos et al.	E3.52	Europe	Europe	Europe	0.007268	0.043832	1e-05	0.824766	0.114434	0.009689	0	0	0.002	0.996	0	0.002
Petropoulos et al.	E4.1	Europe	Europe	Europe	1e-05	1e-05	1e-05	0.99995	1e-05	1e-05	0	0	0	1	0	0
Petropoulos et al.	E4.10	Europe	Europe	Europe	1e-05	1e-05	1e-05	0.99995	1e-05	1e-05	0	0	0	1	0	0
Petropoulos et al.	E4.24_5_0_4	Europe	Europe	Europe	1e-05	1e-05	1e-05	0.99995	1e-05	1e-05	0	0	0	1	0	0
Petropoulos et al.	E4.3	Middle-East	Middle-East	Europe	1e-05	0.004969	1e-05	0.161556	0.739145	0.09431	0	0	0	0.498	0.498	0.004
Petropoulos et al.	E4.31_5_1	East Asia	East Asia	East Asia	0.009666	0.07025	0.577293	0.342771	1e-05	1e-05	0.072	0.108	0.492	0.222	0.042	0.064
Petropoulos et al.	E4.4	Middle-East	Middle-East	Europe	1e-05	1e-05	1e-05	0.261545	0.593546	0.144879	0	0	0	0.984	0.012	0.004
Petropoulos et al.	E4.5	Middle-East	Middle-East	Europe	1e-05	1e-05	1e-05	0.130937	0.713277	0.155756	0.008	0	0.008	0.72	0.164	0.1
Petropoulos et al.	E4.6	Europe	Europe	Europe	1e-05	0.012262	1e-05	0.987698	1e-05	1e-05	0	0	0	1	0	0
Petropoulos et al.	E4.7	Europe	Europe	Europe	1e-05	0.029931	1e-05	0.970029	1e-05	1e-05	0	0	0	1	0	0
Petropoulos et al.	E4.8	Europe	Europe	Europe	1e-05	1e-05	1e-05	0.99995	1e-05	1e-05	0	0	0	1	0	0
Petropoulos et al.	E4.9	Europe	Europe	Europe	1e-05	1e-05	1e-05	0.99995	1e-05	1e-05	0	0	0	1	0	0
Petropoulos et al.	E4.late.33	Europe	Europe	Europe	1e-05	1e-05	1e-05	0.869904	0.006363	0.123703	0.006	0	0.002	0.974	0.016	0.002
Petropoulos et al.	E4.late.34	Europe	Europe	Europe	1e-05	1e-05	1e-05	0.834613	0.04215	0.123207	0.002	0	0.002	0.93	0.054	0.012
Petropoulos et al.	E4.late.35	Europe	Europe	Europe	0.022749	1e-05	1e-05	0.890715	1e-05	0.086506	0.004	0	0.002	0.968	0.024	0.002
Petropoulos et al.	E5.1	Europe	Europe	Europe	0.001531	0.005144	0.005788	0.987517	1e-05	1e-05	0	0	0	1	0	0
Petropoulos et al.	E5.10	Europe	Europe	Europe	1e-05	1e-05	0.010982	0.988978	1e-05	1e-05	0	0	0.002	0.998	0	0
Petropoulos et al.	E5.11	Europe	Europe	Europe	1e-05	1e-05	1e-05	0.99995	1e-05	1e-05	0	0	0	1	0	0
Petropoulos et al.	E5.12	Europe	Europe	Europe	1e-05	0.099432	0.101016	0.799522	1e-05	1e-05	0.016	0.026	0.054	0.716	0.14	0.048
Petropoulos et al.	E5.13	Europe	Europe	Middle-East	0.282359	0.004038	0.021563	0.670081	0.021949	1e-05	0.04	0.032	0.034	0.252	0.598	0.044
Petropoulos et al.	E5.14	Europe	Europe	Middle-East	0.316355	0.008494	0.031972	0.643159	1e-05	1e-05	0.062	0.038	0.036	0.258	0.548	0.058
Petropoulos et al.	E5.15	Europe	Europe	Europe	1e-05	0.057806	1e-05	0.942154	1e-05	1e-05	0	0	0	1	0	0
Petropoulos et al.	E5.16	Europe	Europe	Middle-East	0.269453	0.022765	0.018859	0.688903	1e-05	1e-05	0.04	0.032	0.034	0.26	0.586	0.048
Petropoulos et al.	E5.2	Europe	Europe	Europe	1e-05	1e-05	1e-05	0.99995	1e-05	1e-05	0	0	0	1	0	0
Petropoulos et al.	E5.3	Europe	Europe	Europe	0.011564	0.008916	1e-05	0.979491	1e-05	1e-05	0	0	0	1	0	0
Petropoulos et al.	E5.37	Europe	Europe	Europe	0.002946	0.011045	1e-05	0.985678	1e-05	0.00031	0	0	0	1	0	0
Petropoulos et al.	E5.40	Europe	Europe	Europe	1e-05	1e-05	1e-05	0.99995	1e-05	1e-05	0	0	0	1	0	0
Petropoulos et al.	E5.41	Europe	Europe	Europe	1e-05	1e-05	1e-05	0.964566	1e-05	0.035394	0	0	0	1	0	0
Petropoulos et al.	E5.42	Europe	Europe	Europe	1e-05	1e-05	1e-05	0.99995	1e-05	1e-05	0	0	0	1	0	0
Petropoulos et al.	E5.43	Europe	Europe	Europe	1e-05	0.03207	1e-05	0.957916	1e-05	0.009984	0	0	0	1	0	0
Petropoulos et al.	E5.5	Europe	Europe	Europe	0.005536	0.016777	1e-05	0.977657	1e-05	1e-05	0	0	0	1	0	0
Petropoulos et al.	E5.6	Europe	Europe	Europe	0.000995	0.00826	0.011305	0.97942	1e-05	1e-05	0	0	0	1	0	0
Petropoulos et al.	E5.7	Europe	Europe	Europe	1e-05	1e-05	0.009615	0.738704	0.251651	1e-05	0	0	0	1	0	0
Petropoulos et al.	E5.8	Europe	Europe	Europe	1e-05	0.005895	1e-05	0.994065	1e-05	1e-05	0	0	0	1	0	0
Petropoulos et al.	E5.9	Europe	Europe	Europe	1e-05	1e-05	0.039989	0.959971	1e-05	1e-05	0	0	0	1	0	0
Petropoulos et al.	E5.early.31	Europe	Europe	Europe	1e-05	1e-05	1e-05	0.99995	1e-05	1e-05	0	0	0	1	0	0
Petropoulos et al.	E5.early.36	Europe	Europe	Europe	0.010152	1e-05	1e-05	0.867082	0.043056	0.07969	0	0	0	0.988	0.01	0.002
Petropoulos et al.	E6.1	Europe	Europe	Europe	1e-05	0.022361	1e-05	0.977599	1e-05	1e-05	0	0	0	1	0	0
Petropoulos et al.	E6.10	Europe	Europe	Europe	1e-05	0.009308	0.011038	0.979623	1e-05	1e-05	0	0	0	1	0	0
Petropoulos et al.	E6.11	Europe	Europe	Europe	1e-05	1e-05	0.040403	0.959557	1e-05	1e-05	0	0	0	1	0	0
Petropoulos et al.	E6.12	Europe	Europe	Europe	1e-05	1e-05	1e-05	0.99995	1e-05	1e-05	0	0	0	1	0	0
Petropoulos et al.	E6.13	Europe	Europe	Europe	1e-05	1e-05	1e-05	0.99995	1e-05	1e-05	0	0	0	1	0	0
Petropoulos et al.	E6.14	Europe	Europe	Europe	1e-05	1e-05	1e-05	0.99995	1e-05	1e-05	0	0	0	1	0	0
Petropoulos et al.	E6.15	Europe	Europe	Europe	1e-05	0.01493	1e-05	0.98503	1e-05	1e-05	0	0	0	1	0	0
Petropoulos et al.	E6.16	Europe	Europe	Europe	1e-05	1e-05	1e-05	0.99995	1e-05	1e-05	0	0	0	1	0	0
Petropoulos et al.	E6.17	Europe	Europe	Europe	1e-05	1e-05	1e-05	0.99995	1e-05	1e-05	0	0	0	1	0	0
Petropoulos et al.	E6.18	Europe	Europe	Europe	0.006055	1e-05	0.004791	0.989124	1e-05	1e-05	0	0	0	1	0	0
Petropoulos et al.	E6.2	Europe	Europe	Europe	0.030858	0.02003	0.016804	0.932287	1e-05	1e-05	0	0	0	0.988	0.01	0.002
Petropoulos et al.	E6.22	Europe	Europe	Europe	1e-05	0.000287	1e-05	0.999673	1e-05	1e-05	0	0	0	1	0	0
Petropoulos et al.	E6.3	Europe	Europe	Europe	0.014823	1e-05	1e-05	0.985137	1e-05	1e-05	0.004	0	0	0.992	0.004	0
Petropoulos et al.	E6.4	Europe	Europe	Europe	1e-05	1e-05	1e-05	0.978631	1e-05	0.021329	0	0	0	1	0	0
Petropoulos et al.	E6.6	Europe	Europe	Europe	0.008167	1e-05	1e-05	0.991793	1e-05	1e-05	0	0	0	1	0	0
Petropoulos et al.	E6.7	Europe	Europe	Europe	1e-05	0.064492	0.025071	0.910406	1e-05	1e-05	0	0	0	0.998	0.002	0
Petropoulos et al.	E6.8	Europe	Europe	Europe	1e-05	0.018187	1e-05	0.981773	1e-05	1e-05	0	0	0	1	0	0
Petropoulos et al.	E6.9	Europe	Europe	Europe	1e-05	1e-05	1e-05	0.99995	1e-05	1e-05	0	0	0	1	0	0
Petropoulos et al.	E7.10	Europe	Europe	Europe	1e-05	1e-05	1e-05	0.99995	1e-05	1e-05	0	0	0	1	0	0
Petropoulos et al.	E7.11	Europe	Europe	Europe	1e-05	1e-05	0.02904	0.95315	0.01778	1e-05	0	0	0	1	0	0
Petropoulos et al.	E7.12	Europe	Europe	Europe	1e-05	1e-05	0.009205	0.868299	0.038204	0.084273	0.002	0	0	0.98	0.014	0.004
Petropoulos et al.	E7.13	Europe	Europe	Europe	1e-05	0.038078	1e-05	0.961882	1e-05	1e-05	0	0	0	1	0	0
Petropoulos et al.	E7.14	Europe	Europe	Europe	1e-05	1e-05	0.014672	0.878956	0.015616	0.090736	0	0	0	0.986	0.008	0.006
Petropoulos et al.	E7.15	Europe	Europe	Europe	1e-05	1e-05	0.002627	0.971445	1e-05	0.025898	0	0	0	1	0	0
Petropoulos et al.	E7.16	Europe	Europe	Europe	1e-05	1e-05	1e-05	0.99995	1e-05	1e-05	0	0	0	1	0	0
Petropoulos et al.	E7.17	Europe	Europe	Middle-East	0.269109	0.00239	0.032007	0.696474	1e-05	1e-05	0.04	0.03	0.034	0.226	0.62	0.05
Petropoulos et al.	E7.19	Europe	Europe	Europe	0.004937	1e-05	1e-05	0.995023	1e-05	1e-05	0	0	0	1	0	0
Petropoulos et al.	E7.2	Europe	Europe	Europe	1e-05	1e-05	1e-05	0.985178	1e-05	0.014782	0	0	0	1	0	0
Petropoulos et al.	E7.3	Europe	Europe	Europe	1e-05	0.046558	0.083366	0.847456	1e-05	0.0226	0	0.004	0.002	0.968	0.02	0.006
Petropoulos et al.	E7.4	Europe	Europe	Europe	1e-05	1e-05	1e-05	0.958428	1e-05	0.041532	0	0	0	1	0	0
Petropoulos et al.	E7.5	Europe	Europe	Europe	1e-05	1e-05	1e-05	0.99995	1e-05	1e-05	0	0	0	1	0	0
Petropoulos et al.	E7.6	Europe	Europe	Europe	1e-05	1e-05	0.022846	0.977114	1e-05	1e-05	0	0	0	1	0	0
Petropoulos et al.	E7.7	Europe	Europe	Europe	1e-05	1e-05	1e-05	0.99995	1e-05	1e-05	0	0	0	1	0	0
Petropoulos et al.	E7.8	Europe	Europe	Europe	1e-05	0.052379	0.101829	0.825409	1e-05	0.020363	0.014	0.022	0.044	0.768	0.09	0.062
Petropoulos et al.	E7.9	Europe	Europe	Europe	1e-05	0.019742	1e-05	0.980218	1e-05	1e-05	0	0	0	1	0	0
Giustacchini et al.	D_CML_OX1407	Europe	Europe	Europe	1e-05	1e-05	1e-05	0.99995	1e-05	1e-05	0	0	0	1	0	0
Giustacchini et al.	D_CML1203	Europe	Europe	Europe	0.015049	0.053596	0.004772	0.837246	1e-05	0.089327	0	0	0.004	0.946	0.048	0.002
Giustacchini et al.	D_CML1266	Europe	Europe	Europe	0.007142	0.017596	0.09045	0.837534	1e-05	0.047267	0.016	0.022	0.066	0.618	0.206	0.072
Giustacchini et al.	D_CML15	Europe	Europe	Europe	1e-05	1e-05	1e-05	0.99995	1e-05	1e-05	0	0	0	1	0	0
Giustacchini et al.	D_CML22	Europe	Europe	Europe	1e-05	0.032101	0.025457	0.885986	1e-05	0.056436	0	0	0	1	0	0
Giustacchini et al.	D_CML25	Europe	Europe	Europe	1e-05	0.056592	0.007261	0.936117	1e-05	1e-05	0	0	0	1	0	0
Giustacchini et al.	D_CML656	Europe	Europe	Europe	1e-05	0.011644	0.02055	0.967776	1e-05	1e-05	0	0	0	1	0	0
Giustacchini et al.	D_CML691	Europe	Europe	Europe	1e-05	0.03066	0.124113	0.845197	1e-05	1e-05	0.01	0.024	0.104	0.558	0.22	0.084
Giustacchini et al.	D_K562	Europe	Europe	Europe	1e-05	1e-05	1e-05	0.99995	1e-05	1e-05	0	0	0	1	0	0
Giustacchini et al.	D_Normal_donor_1989	Europe	Europe	Europe	1e-05	1e-05	0.029368	0.949057	1e-05	0.021545	0	0	0	0.996	0.004	0
Giustacchini et al.	D_Normal_donor_1991	Europe	Europe	Europe	1e-05	0.027121	0.01424	0.903061	1e-05	0.055558	0	0	0	0.998	0.002	0
Giustacchini et al.	D_Normal_donor_1991_with_ERCC	Europe	Europe	Europe	1e-05	1e-05	0.028326	0.957241	1e-05	0.014403	0	0	0	1	0	0
Giustacchini et al.	D_Normal_donor_lonza_age_22	Africa	Africa	Africa	0.84908	1e-05	0.009608	0.070312	0.07098	1e-05	0.99	0	0	0.008	0.002	0
Giustacchini et al.	D_Normal_donor_Petter	Europe	Europe	Europe	1e-05	0.025472	1e-05	0.974488	1e-05	1e-05	0	0	0	1	0	0
Giustacchini et al.	D_OX1071	Europe	Europe	Europe	0.01896	1e-05	0.045867	0.935142	1e-05	1e-05	0	0	0	1	0	0
Giustacchini et al.	D_OX1083	Europe	Europe	Europe	1e-05	0.017874	0.030185	0.95191	1e-05	1e-05	0	0	0	1	0	0
Giustacchini et al.	D_OX1249	Europe	Europe	Europe	1e-05	0.044959	1e-05	0.955001	1e-05	1e-05	0	0	0	1	0	0
Giustacchini et al.	D_OX1302	Europe	Europe	Europe	1e-05	1e-05	1e-05	0.99995	1e-05	1e-05	0	0	0	1	0	0
Giustacchini et al.	D_OX1407	Europe	Europe	Europe	1e-05	1e-05	1e-05	0.99995	1e-05	1e-05	0	0	0	1	0	0
Giustacchini et al.	D_OX1528	Europe	Europe	Europe	1e-05	1e-05	1e-05	0.99995	1e-05	1e-05	0	0	0	1	0	0
Giustacchini et al.	D_OX1570	Europe	Europe	Europe	1e-05	0.047058	1e-05	0.952902	1e-05	1e-05	0	0	0.002	0.998	0	0
Giustacchini et al.	D_OX1674	Europe	Europe	Europe	1e-05	0.05937	1e-05	0.922203	1e-05	0.018397	0	0	0	1	0	0
Giustacchini et al.	D_OX1705	Europe	Europe	Europe	1e-05	0.034247	1e-05	0.871507	1e-05	0.094216	0.004	0.002	0.008	0.956	0.03	0
Giustacchini et al.	D_OX1902	South Asia	South Asia	South Asia	0.007255	0.010018	1e-05	0.050744	0.0907	0.841274	0	0	0	0	0	1
Giustacchini et al.	D_OX1931	Europe	Europe	Europe	1e-05	1e-05	1e-05	0.954812	1e-05	0.045148	0	0	0	1	0	0
Giustacchini et al.	D_OX2038	Europe	Europe	Europe	1e-05	1e-05	0.014889	0.893295	0.091786	1e-05	0	0	0	0.998	0.002	0
Giustacchini et al.	D_OX2046	Europe	Europe	Europe	1e-05	1e-05	1e-05	0.980645	1e-05	0.019315	0	0	0	1	0	0
Giustacchini et al.	D_OX2125	Europe	Europe	Europe	1e-05	1e-05	1e-05	0.911075	0.088881	1.3e-05	0	0	0	1	0	0
Giustacchini et al.	D_OX2286	Europe	Europe	Europe	0.037774	0.035004	1e-05	0.892189	1e-05	0.035013	0.002	0	0.004	0.882	0.1	0.012
Giustacchini et al.	D_OX2343	Europe	Europe	Europe	0.014558	0.037417	1e-05	0.919108	1e-05	0.028896	0	0	0.004	0.976	0.02	0
Giustacchini et al.	D_OX664	Europe	Europe	Europe	1e-05	1e-05	0.033309	0.966651	1e-05	1e-05	0	0.004	0.066	0.928	0	0.002
Giustacchini et al.	D_OX710	Europe	Europe	Europe	0.043725	1e-05	0.014059	0.942186	1e-05	1e-05	0	0	0	1	0	0
Giustacchini et al.	D_OX714	Europe	Europe	Europe	0.013059	1e-05	1e-05	0.986901	1e-05	1e-05	0	0	0	1	0	0
Giustacchini et al.	D_OX750	Europe	Europe	Europe	1e-05	1e-05	0.021794	0.929057	1e-05	0.049119	0	0	0	0.998	0.002	0
Giustacchini et al.	D_OX753	Europe	Europe	Europe	1e-05	1e-05	0.033311	0.966649	1e-05	1e-05	0	0.002	0.028	0.966	0	0.004
Giustacchini et al.	D_OX824	Europe	Europe	Europe	1e-05	1e-05	0.012494	0.937311	1e-05	0.050165	0	0	0	1	0	0
Giustacchini et al.	D_OX967	Europe	Europe	Europe	0.009154	0.037665	1e-05	0.89451	0.058651	1e-05	0	0	0	1	0	0
